# Supplementary material for: Multidrug-Resistant Escherichia coli Isolate of Chinese Bovine Origin Carrying the blaCTX-M-55 Gene Located in IS26-Mediated Composite Translocatable Units
Source: Microorganisms. 2023 Nov 17;11(11):2795. doi: 10.3390/microorganisms11112795 (PMC10673294; doi:10.3390/microorganisms11112795)
Supplement: Supplementary file 1 [file microorganisms-11-02795-s001.zip]

Archive with 1 entries (1 files):
- microorganisms-2685782-supplementary.pdf
